# Supplementary material for: The Efficacy of Different Voice Treatments for Vocal Fold Polyps: A Systematic Review and Meta-Analysis
Source: J Clin Med. 2023 May 13;12(10):3451. doi: 10.3390/jcm12103451 (PMC10219546; doi:10.3390/jcm12103451)
Supplement: Supplementary file 1 [file jcm-12-03451-s001.zip]

Archive with 1 entries (1 files):
- jcm-2380888-supplementary.pdf
